# Supplementary material for: Competition assays and physiological experiments of soil and phyllosphere yeasts identify Candida subhashii as a novel antagonist of filamentous fungi
Source: BMC Microbiol. 2017 Jan 5;17:4. doi: 10.1186/s12866-016-0908-z (PMC5216558; doi:10.1186/s12866-016-0908-z)
Supplement: Additional file 1: — The average relative growth (four replicates) of all binary competition experiments (16 filamentous fungi in the presence of 40 different yeasts) performed in the course of this study. (XLSX 21 kb) [file 12866_2016_908_MOESM1_ESM.xlsx]

## Sheet: Overall mean
Isolate	Species name	SH-number	Fusarium proliferatum (Asp 1.1)	Gibberella fujikuroi (BC 8.14)	Trichoderma ghanense (BC 8.11)	Davidiella tassiana (BC 4.14)	Alternaria eichhorniae (A 06.5)	Mucor circinelloides (SHA 9.1)	Trichoderma spirale (NBB 2.4.2)	Monilinia fructicola (11SD14)	Rhizoctonia solani (106)	Mucor moelleri (SHA 18.1)	Metarhizium anisopliae (F 52)	Trichoderma pubescens (F 2.1)	Fusarium poae (FP13013)	Fusarium langsethiae (FL13014)	Fusarium graminearum (FG0410)	Fusarium crookwellense (FCr11115)
APC 1.2	Metschnikowia chrysoperlae	SH180747.07FU	0.265136	0.0502431	0.0133172	0.0209059	0.0386905	0.173913	0.284444	0.0231023	0.371479	0.30609	0.295488	0.184325	0	0.00283688	0	0.0110236
NBB 7.2.1	Aureobasidium pullulans	SH195774.07FU	0.304802	0.223663	0.131737	0.0818815	0.120623	0.402108	0.405573	0.134293	0.92769	0.560185	0.0305927	0.46443	0.190743	0.104326	0.189097	0.19281
APC 1.5	Cryptococcus wieringae	SH221435.07FU	0.776618	0.602917	0.921308	0.290941	0.683036	0.85639	0.805926	0.561056	1.20951	0.995192	0.836972	0.880987	0.433103	0.64539	0.313269	0.611024
APC 9.2	Cryptococcus victoriae	SH181628.07FU	0.885177	0.753647	1.01211	0.54878	1.06399	0.986825	1.01333	0.732673	0.947183	1.00801	0.786026	0.939042	0.531034	0.88227	0.548564	0.637795
APC 1.1	Rhodotorula slooffiae	SH194776.07FU	0.811791	0.565854	0.976501	0.49531	0.846154	1.01832	1.02632	0.783019	1.22823	1.01681	0.492308	1.01871	0.587977	0.606061	0.464489	0.495327
BC 1.06	Tremellomycetes sp	SH196641.07FU	0.334029	0.332253	0.520581	0.205575	0.50744	0.55863	0.773333	0.249175	1.14613	0.850962	0.253275	0.650218	0.262069	0.419858	0.195166	0.368504
BC 1.01	Rhodosporidium sphaerocarpum	SH216366.07FU	0.634921	0.535501	0.613577	0.358349	0.4	0.865183	0.853383	0.247642	0.591592	0.981513	0.486538	0.761905	0.432551	0.496212	0.299716	0.398131
APC 11.10 B	Pichia fermentans	SH204094.07FU	0.503132	0.286872	0.194915	0.224739	0.223214	0.387352	0.285926	0.117162	0.515845	0.488782	0.528384	0.357039			0.00957592	0.215748
APC 11.3	Tremella moriformis	SH019470.07FU	1.03549	0.852512	0.968523	0.425087	0.965774	0.911726	1.05037	0.843234	1.36092	1.02244	0.0858806	0.975327	0.64	0.814184	0.625171	0.587402
APC 27.4	Cryptococcus friedmannii	SH206552.07FU	0.789116	0.538211	0.91906	0.36773	0.638462	0.989529	1.00376	0.714623	1.37838	1.00168	0.925	0.943878	0.609971	0.545455	0.431818	0.560748
AS 1.06	Debaryomyces prosopidis	SH190089.07FU	0.701461	0.573744	0.836562	0.452962	0.611607	0.859025	0.900741	0.326733	0.963028	0.958333	1.0524	0.885341	0.34069	0.422695	0.151847	0.451969
AS 1.02	Cryptococcus sp	SH181630.07FU	0.920668	0.722853	0.932136	0.656794	0.797665	0.962349	1.04799	0.647482	0.994709	1.03858	0.743786	1.03893	0.754558	0.820611	0.507666	0.686275
BW 5.01	Trichosporon moniliiforme	SH196643.07FU	0.858038	1.03404	0.518962	0.296167	0.548638	0.829819	0.747678	0.503597	1.17284	0.864198	0.697897	0.606711	0.54418	0.679389	0.473595	0.887255
BW 7.02	Trichosporon gracile	SH182010.07FU	0.455115	0.384117	0.421158	0.170732	0.321012	0.670181	0.642415	0.450839	1.2134	0.785494	0.338432	0.57047	0.235624	0.104962
APC 12.1	Hanseniaspora thailandica	SH177122.07FU	0.183716	0.128039	0.0181598	0.19338	0.0922619	0.226614	0.0237037	0.0264026	0.387324	0.350962	0.941776	0.0232221	0.0441379	0.0170213	0.0150479	0.0472441
BC 1.03	Candida subhashii	SH218818.07FU	0.626305	0.549433	0.167665	0.167247	0.190661	0.531627	0.603715	0.335731	0.881834	0.685185	0.481836	0.344966	0.258065	0.318702	0.260647	0.165033
APC 18.3	Erythrobasidium hasegawianum	SH194739.07FU	1.03549	0.852512	1.0479	0.780488	1.107	1.00452	1.03251	1.05755		1.03549	0.917782	1.04161	0.967742	0.923664	1.0494	1.28431
BW 7.01 A	Schwanniomyces yamadae	SH190095.07FU	0.599165	0.520259	0.0798403	0.139373	0.266537	0.566265	0.388545	0.146283	0.391534	0.62963	0.546845	0.260403	0.441795	0.417939	0.357751	0.276144
BW 2.02	Trichosporon ovoides	SH195538.07FU	0.515658	0.447326	0.251497	0.219512	0.840467	0.658133	0.650155	0.0863309	1.2769	0.604938	0.133843	0.695302	0.280505	0.166031	0.28109	0.354575
F 2.6	Cryptococcus heimaeyensis	SH198057.06FU	0.943633	0.773096	0.926148	0.367596	0.61284	0.971386	1.0031			1.00154	0.65392	1.02282	0.698457	0.734733	0.477002	0.638889
APC 10.2	Rhodotorula sp CBS 11769	SH207120.07FU	1.06263	0.844408	0.97006	0.414634	1.00389	0.995482	1.00464	0.923261	1.04409	1.02469	0.474187	0.98255	0.856942	0.881679	0.596252	0.79085
APC 19.2	Rhodotorula pinicola	SH194775.07FU	0.832985	0.768233	0.888224	0.473868	0.957198	1.00452	0.982972	0.779376		1.01235	0.535373	1.03087	0.870968	0.791985	0.606474	0.617647
APC 3.4	Sporobolomyces oryzicola	SH205935.07FU	1.06889	0.915721	0.994012	0.439024	0.906615	1.00904	1.08359	0.930456		1.05093	0.583174	1.02953	0.890603	0.868321	0.831346	0.890523
APC 13.2	Sporidiobolales sp	SH194503.07FU	0.818372	0.654781	0.852295	0.439024	1.04475	0.953313	0.95356	0.702638	1.36508	1.05093	0.927342	0.983893	0.559607	0.656489	0.451448	0.529412
APC 1.10	Dioszegia sp	SH005240.07FU	1.02505	0.807131	0.972056	0.494774	1.01946	0.927711	0.978328	0.918465	1.15344	0.992284	0.751434	0.995973	0.920056	0.919847	0.875639	1.02941
SHA 51.1	Guehomyces pullulans	SH212824.07FU	0.488518	0.445705	0.768463	0.224739	0.494163	0.835843	0.809598	0.46283	1.18519	1.05556	0.359465	0.89396	0.579243	0.40458	0.357751	0.580065
SHA 7.1	Candida sp	SH175136.07FU	0.501044	0.405186	0.190073	0.195122	0.44494	0.492754	0.300741	0.0726073	0.973592	0.766026	0.423581	0.216255	0.150345	0.221277	0.0820793	0.204724
SHA 10.3	Candida sp	SH175136.07FU	0.519274	0.42439	0.314621	0.195122	0.333333	0.638743	0.466165	0.183962	0.900901	0.843697	0.353846	0.284014	0.277126	0.206439	0.198864	0.192523
SHA 25.3	Barnettozyma vustinii	SH031361.07FU	0.686848	0.468395	0.554479	0.184669	0.30506	0.546772	0.582222	0.265677	0.785211	0.926282	0.69869	0.616836	0.297931	0.224113	0.225718	0.407874
FGA 2.2	Candida subhashii	SH218818.07FU	0.65762	0.620746	0.0499002	0.121951	0.142023	0.471386	0.140867	0.244604	0.499118	0.612654	0.409178	0.131544	0.279102	0.227099	0.0562181	0.0866013
FGA 3.3	Tremellomycetes sp	SH196641.07FU			0.130751	0.207317	0.311012	0.277997	0.496296	0.107261	1.02641	0.724359	0.0946143	0.43106	0.113103	0.170213		0.485039
KS 1/d7.18	Candida boidinii	SH192275.07FU			0.238903	0.227017	0.158974	0.687173	0.496241	0.254717	0.588589	0.791597	0.757692	0.290816	0.162757	0.151515	0.255682	0.242991
SHA 15.4	Cryptococcus laurentii	SH205045.07FU	0.693878	0.537669	0.845953	0.253283	0.405128	0.879581	0.842105	0.511792	0.945946	0.964706	0.726923	0.952381	0.288856	0.405303	0.289773	0.370093
APC 6.7	Leucosporidiella creatinivora	SH193763.07FU	0.748299	0.75935	0.992167	0.482176	0.858974	0.994764	1.08271	0.728774	1.17417	1.02185	0.746154	1.01531	0.589443	0.880682	0.390625	0.783178
SHA 17.2	Cyberlindnera saturnus	SH195578.07FU	0.438413	0.340357	0.0690073	0.142857	0.287202	0.378129	0.194074	0.0825083	0.498239	0.673077	0.57933	0.150943	0.115862	0.0945626	0.0889193	0.138583
SHA 43.1	Sporidiobolales sp	SH216362.07FU	0.709751	0.549593	0.887728	0.258912	0.464103	0.883508	0.819549	0.261792	0.756757	0.964706	1.11154	0.911565	0.443793	0.5625	0.285511	0.463551
APC 2.3	Starmerella bombicola	SH204123.07FU	0.933194	0.821718		0.939024	0.793155		1.01185	0.894389	1.15493	0.979167	0.689956	0.895501	0.851034	0.876596	0.759234	0.977953
Dip141103.2	Pichia membranifaciens	SH199823.07FU	0.578231	0.510569	0.469974	0.32833	0.389744	0.951571	0.620301	0.252358	0.426426	0.983193	0.7	0.542517	0.197947	0.253788	0.325284	0.319626
APC 1.7	Rhodotorula phylloplana	SH192046.07FU	1.06263	0.831442	1.08782	0.494774	0.90856	0.980422	0.98452	0.978417		0.96142	0.670491	1			0.575809	0.653595
BY4741	Saccharomyces cerevisiae	-	0.749478	0.664506	1	0.484321	0.65625	0.939394	0.90963	0.615512	0.797535	0.99359	0.835517	0.946299	0.502069	0.648227	0.452804	0.469291
